# Supplementary material for: Deep learning and alignment of spatially resolved single-cell transcriptomes with Tangram
Source: Nat Methods. 2021 Oct 28;18(11):1352–62. doi: 10.1038/s41592-021-01264-7 (PMC8566243; doi:10.1038/s41592-021-01264-7)
Supplement: Supplementary file 3 — Supplementary Table [file 41592_2021_1264_MOESM3_ESM.tsv]

abbreviation,cell_type
Astro,Astrocytes
Endo,Endothelial cells
L2/3 IT,"Glutamatergic neurons, layer 2/3, intratelencephalic"
L5 ET,"Glutamatergic neurons, layer 5, extratelencephalic"
L5 IT,"Glutamatergic neurons, layer 5, intratelencephalic"
L5/6 NP,"Glutamatergic neurons, layer 5/6, near-projecting"
L6 CT,"Glutamatergic neurons, layer 6, corticothalamic"
L6 IT,"Glutamatergic neurons, layer 6, intratelencephalic"
L6 IT Car3,"Glutamatergic neurons, layer 6, intratelencephalic, Car3 subtype"
L6b,"Glutamatergic neurons, layer 6b"
Lamp5,"GABAergic neurons, Lamb5 subtype"
Meis2,"GABAergic neurons, Meis2 subtype"
Micro-PVM,Microglia and perivascular macrophages
Oligo,Oligodendrocytes
Peri,Pericytes
Pvalb,"GABAergic neurons, Pvalb subtype"
SMC,Smooth muscle cells
Sncg,"GABAergic neurons, Sncg subtype"
Sst,"GABAergic neurons, Sst subtype"
Sst Chodl,"GABAergic neurons, Sst Chodl subtype"
VLMC,Vascular and leptomeningeal cell
Vip,"GABAergic neurons, Vip subtype"
